# Supplementary material for: An ecological-evolutionary perspective on the genomic diversity and habitat preferences of the Acidobacteriota
Source: bioRxiv. 2024 Jul 5:2024.07.05.601421. Preprint. [Version 1] doi: 10.1101/2024.07.05.601421 (PMC11245096; doi:10.1101/2024.07.05.601421)
Supplement: Supplement 2 [file media-2.xlsx]

## Sheet: Sheet1
Table S2. Ecological distribution of Acidobacteriota in the 248,559 metagenomic studies in Sandpiper. Results are shown at the phylum level, all 14 classes, as well as their constituting orders and families. For each taxonomy level, results are shown for ubiquity (measured as the percentage occurrence in datasets from engineered, freshwater, host-associated, marine, non-marine saline and alkaline…
GTDB phylum	Ubiquity (Percentage occurrence of total datasets belonging to this habitat)								Preference ratio (soil/ Non-soil)	Percentage abundance								Abundance ratio (Soil/ Non-soil)		GTDB class	Ubiquity (Percentage occurrence of total datasets belonging to this habitat)								Preference ratio (soil/ Non-soil)	Percentage abundance								Abundance ratio (Soil/ Non-soil)		GTDB order	Ubiquity (Percentage occurrence of total datasets belonging to this habitat)								Preference ratio (soil/ Non-soil)
	Engineered	Freshwater	Host	Marine	Non-marine Saline and Alkaline	Terrestrial non-soil	Soil	Non soil		Engineered	Freshwater	Host	Marine	Non-marine Saline and Alkaline	Terrestrial non-soil	Soil	Non soil				Engineered	Freshwater	Host	Marine	Non-marine Saline and Alkaline	Terrestrial non-soil	Soil	Non soil		Engineered	Freshwater	Host	Marine	Non-marine Saline and Alkaline	Terrestrial non-soil	Soil	Non soil				Engineered	Freshwater	Host	Marine	Non-marine Saline and Alkaline	Terrestrial non-soil	Soil	Non soil
p__Acidobacteriota	36.973	47.5018	3.43623	39.9856	38.2083	10.4187	95.7463	37.0321	2.5855	2.09324	3.99679	6.12974	0.876959	1.39561	4.75785	15.7936	3.70829	0.234797		c__Aminicenantia	8.78064	10.4751	0.110202	6.20317	11.7917	0.95257	11.5024	7.69712	1.49438	0.545017	2.524	1.57126	0.819419	0.460649	0.2725	0.382994	1.176	0.325675		o__Aminicenantales	4.33824	8.15217	0.0647888	4.35879	9.26493	0.694582	9.85366	5.00282	1.96962
																																								o__JAMOAD01	3.49877	0.341865	0.0121101	0.158501	0	0.0198452	0.44878	1.32004	0.339974
																																								o__JdFR-78	0	0.105189	0	0.208934	0	0	0.0097561	0.0855004	0.114106
																																								o__S016-38	0	0	0	0.446686	0	0	0	0.129293	0
																																								o__UBA2199	1.6299	3.88324	0.0314861	2.17579	4.36447	0.0595356	3.67805	2.23344	1.64681
																				c__B3-B38	0.0245098	0.140252	0	0.965418	0.765697	0	0.22439	0.342002	0.656109	0.0325	0.008125		0.200448	0.011		0.00695652	0.146	0.0476474		o__B3-B38	0	0.0350631	0	0.713256	0.306279	0	0.0585366	0.223135	0.262337
																																								o__JAFGBY01	0.0183824	0.078892	0	0.252161	0.382848	0	0.0195122	0.10844	0.179936
																				c__Blastocatellia	19.7181	23.2118	1.57491	7.11816	10.2603	2.8974	76.2049	14.8771	5.12231	0.920671	1.79514	2.28271	0.0623785	0.0523134	2.64103	1.91412	1.349	1.41892		o__Chloracidobacteriales	3.03309	2.12132	0.139871	0.4683	0.153139	0.277833	12.039	1.70584	7.05755
																																								o__HR10	0.0551471	1.13955	0.0381467	0.64121	0	0.198452	2.03902	0.496319	4.10829
																																								o__Pyrinomonadales	16.8627	13.8061	1.12866	3.60231	5.43645	2.6791	70.6829	10.4957	6.73447
																																								o__RBC074	7.92892	8.72195	0.618824	0.54755	0.153139	0.95257	26.9171	5.03618	5.34474
																																								o__UBA7656	4.85907	4.19004	0.468054	0.309798	0	1.17087	42.4683	2.86322	14.8324
																				c__CAIWXX01	0.0490196	0.219144	0.00181651	0	0	0	0.204878	0.0688174	2.97713	0.01625	0.02	0.973333				0.00857143	0.099	0.0865801		o__CAIWXX01	0.0490196	0.219144	0.00181651	0	0	0	0.204878	0.0688174	2.97713
																				c__Holophagae	12.9534	18.2679	0.296091	3.42219	6.12557	0.694582	24	9.98478	2.40366	0.421812	0.689376	0.399898	0.0807789	0.079	0.287429	0.325496	0.452	0.720124		o__Acanthopleuribacterales	0.943627	0.368163	0.0169541	2.04611	3.2925	0.0396904	0.341463	1.09482	0.311889
																																								o__Holophagales	11.6422	15.7521	0.217981	0.943804	0.229709	0.476285	19.2585	8.03912	2.3956
																																								o__Thermotomaculales	0.0428922	0.438289	0.00121101	1.00144	1.91424	0.0198452	0.097561	0.462953	0.210736
																				c__HRBIN11	0.0735294	2.02489	0.206476	0.165706	0.0765697	0.317523	15.7756	0.590161	26.731	0.61	0.0863203	0.278739	0.03		0.025	0.0698825	0.145	0.481948		o__HRBIN11	0.0367647	0.105189	0	0.0504323	0	0	0	0.0521344	0
																																								o__JAKEFK01	0.0245098	1.56907	0.202238	0.0288184	0	0.277833	5.07317	0.41916	12.1032
																																								o__MFGW01	0.0306373	0.262973	0	0	0	0	0.146341	0.0729881	2.005
																				c__Polarisedimenticolia	3.14951	9.84397	0.350586	7.16138	7.96325	1.0518	33.4732	5.81403	5.75731	0.106887	0.398379	0.225613	0.418803	0.272115	0.438302	0.229236	0.334	0.686336		o__Gp22-AA2	0.208333	4.47931	0.155614	1.31124	2.06738	0.337369	17.2098	1.60782	10.7038
																																								o__J045	2.29167	3.04173	0.0284586	1.81556	2.06738	0.138916	3.16098	2.09997	1.50525
																																								o__JACPZX01	0.0183824	1.6655	0.0381467	0.540346	0.765697	0.099226	3.77561	0.590161	6.39759
																																								o__Polarisedimenticolales	0.67402	14.8931	0.210715	5.68444	6.35528	0.694582	20.4195	5.66388	3.60522
																																								o__QHYA01	0.00612745	0.62237	0.0224036	0.0864553	0.0765697	0.0396904	1.40488	0.181428	7.74346
																																								o__SMYD01	0	0.22791	0.00544953	1.06628	1.30168	0	0.312195	0.398307	0.783806
																				c__Terriglobia	21.299	35.0368	1.74385	15.5836	14.0888	3.47291	92.6146	20.8433	4.44337	0.672923	1.3478	3.93066	0.183477	0.382065	1.85909	9.76215	1.884	5.18161		o__2-12-FULL-54-10	0.404412	5.36466	0.179834	0.943804	1.68453	0.49613	17.8634	1.78508	10.0071
																																								o__20CM-2-55-15	1.08456	8.13464	0.537686	3.85447	5.51302	1.09149	60.8585	3.68486	16.5158
																																								o__Acidoferrales	1.19485	7.15288	0.51831	1.59222	3.52221	0.754118	56.7024	2.74435	20.6615
																																								o__Bryobacterales	17.1017	28.594	1.2431	8.39337	10.0306	2.87756	88.478	15.6278	5.66158
																																								o__JAIQFV01	0.0551471	0.254208	0	0.0216138	0	0.0198452	0.731707	0.0875858	8.35418
																																								o__JAJPHL01	0.0490196	1.12202	0.0145321	0.00720461	0	0.238142	7.42439	0.310721	23.8941
																																								o__Terriglobales	3.36397	11.3867	1.00998	2.37752	5.8193	1.48839	79.7659	4.85684	16.4234
																																								o__UBA7540	0.704657	4.72475	0.217376	1.23199	4.82389	0.277833	35.1024	1.88101	18.6615
																																								o__VXMN01	0.269608	3.76052	0.290641	2.76657	0.229709	0.45644	21.5317	1.84139	11.6932
																				c__Thermoanaerobaculia	18.0086	19.1094	1.33574	12.0533	13.7825	2.93709	78.839	14.8479	5.30979	0.496992	0.705619	1.69765	0.570729	0.661111	0.886351	0.921825	0.823	1.12008		o__Gp7-AA8	0.765931	6.92496	0.585521	1.16715	3.36907	1.82576	56.5366	2.52956	22.3504
																																								o__Thermoanaerobaculales	1.89951	6.87237	0.0993025	5.35303	9.18836	0.754118	13.0439	4.16032	3.13531
																																								o__UBA2201	0.318627	2.20898	0.0139266	4.07061	3.82848	0.654892	2.91707	1.98528	1.46935
																																								o__UBA5066	10.2635	8.8885	0.612769	0.835735	0.689127	1.0518	52.761	5.97877	8.82472
																																								o__UBA5704	10.7966	9.76508	0.960327	7.79539	9.03522	1.52808	56.3317	8.66056	6.50439
																				c__UBA4820	1.03554	2.62097	0.00787154	0.648415	3.06279	0.0793808	3.5122	1.2554	2.79768	0.243373	0.0879933	0.165385	0.0806667	0.34775	0.035	0.0915556	0.128	0.715278		o__UBA4820	1.03554	2.62097	0.00787154	0.648415	3.06279	0.0793808	3.5122	1.2554	2.79768
																				c__UBA6911	4.24632	9.16024	0.382072	8.53026	9.41807	1.27009	29.4829	6.48343	4.54743	0.249596	0.250258	0.197227	0.148691	0.186098	0.300781	0.217945	0.24	0.908104		o__CAINFC01	0.0919118	0.701262	0.000605503	0.00720461	0	0	0.556098	0.200196	2.77777
																																								o__JAAYUB01	1.44608	1.26227	0.0217981	0.698847	0.535988	0	1.21951	1.00932	1.20825
																																								o__JACOSC01	0	0.105189	0.00544953	0.0144092	0	0.0198452	0.614634	0.0312806	19.649
																																								o__JACQTF01	0	0.105189	0	0.0216138	0	0	0.0390244	0.0312806	1.24756
																																								o__RPQK01	0.447304	2.6648	0.107174	7.17579	7.27412	0.337369	6.41951	3.09678	2.07296
																																								o__UBA6911	2.1875	11.6848	0.225853	1.23199	5.28331	0.734273	21.7756	4.10193	5.30862
																				c__UBA890	0.0735294	0.815217	0.0478347	8.86888	4.82389	0.0396904	1.25854	2.92161	0.430768	0.16	0.0677419	1.10633	0.100755	0.0731746	0.045	0.109922	0.144	0.763351		o__UBA890	0.0735294	0.815217	0.0478347	8.86888	4.82389	0.0396904	1.25854	2.92161	0.430768
																				c__G020349885	0	0.219144	0	0.108069	0	0.0396904	0.0780488	0.0875858	0.891113		0.0212		0.00866667		0.045	0.005	0.019	0.263158		o__G020349885	0	0.219144	0	0.108069	0	0.0396904	0.0780488	0.0875858	0.891113
																				c__Vicinamibacteria	19.473	31.2149	2.27669	18.6167	12.098	3.07601	85.6098	20.0947	4.26032	0.650632	1.18291	2.81808	0.506161	0.434367	2.40355	3.86555	1.593	2.42658		o__Bin61	0.147059	1.98107	0.194366	4.01297	4.36447	0.178607	4.21463	1.82053	2.31506
																																								o__Fen-336	8.89706	11.6059	0.838016	3.21326	6.89127	1.70669	54.6439	7.08611	7.71142
																																								o__Vicinamibacterales	18.125	29.4881	2.11502	16.1888	9.80092	2.73864	84.8293	18.4243	4.60421
[truncated: 28 more columns]
